# Supplementary material for: Emerging Non-Breast Implant-Associated Lymphomas: A Systematic Review
Source: Cancers (Basel). 2024 Dec 5;16(23):4085. doi: 10.3390/cancers16234085 (PMC11640267; doi:10.3390/cancers16234085)
Supplement: Supplementary file 1 [file cancers-16-04085-s001.zip]

Archive with 1 entries (1 files):
- cancers-3291457-supplementary.pdf
